# Supplementary material for: Severe Acute Respiratory Syndrome Coronavirus 2 Receptor (Human Angiotensin-Converting Enzyme 2) Binding Inhibition Assay: A Rapid, High-Throughput Assay Useful for Vaccine Immunogenicity Evaluation
Source: Microorganisms. 2023 Feb 1;11(2):368. doi: 10.3390/microorganisms11020368 (PMC9965183; doi:10.3390/microorganisms11020368)
Supplement: Supplementary file 1 [file microorganisms-11-00368-s001.zip]

Archive with 1 entries (1 files):
- microorganisms-2101750-supplementary.pdf
